# Supplementary material for: A New [PMo12O40]3−-Based NiII Compound: Electrochemical and Photocatalytic Properties for Water Pollutant Removal
Source: Molecules. 2025 May 15;30(10):2172. doi: 10.3390/molecules30102172 (PMC12114273; doi:10.3390/molecules30102172)
Supplement: Supplementary file 1 [file molecules-30-02172-s001.zip]

Archive with 1 entries (1 files):
- molecules-3638947-supplementary.pdf
